# Supplementary material for: Gait characteristics in idiopathic normal pressure hydrocephalus: A controlled study using an inertial sensor system
Source: PLoS One. 2025 Feb 26;20(2):e0317901. doi: 10.1371/journal.pone.0317901 (PMC11864528; doi:10.1371/journal.pone.0317901)
Supplement: S1 Dataset — (XLSX) [file pone.0317901.s001.xlsx]

## Sheet: Clean file 
Patient1_control2	PreRehaGait	PostRehaGait	Age	Sex_male1_female2	Body_height	Smoking	Diabetes	Hypertension	Hyperlipidemia	TIA_Stroke	Ischemic_heart_disease	Polyneuropathy	Spinal_stenosis	Arthrosis_hip_knee	Pre_RhG_strideduration	Pre_RhG_stridelength	Pre_RhG_velocity	Pre_RhG_cadence	Pre_RhG_variabilityspatial1	Pre_RhG_variabilityspatial2	Pre_RhG_variabilitytime1	Pre_RhG_variabilitytime2	Pre_RhG_Stance_left	Pre_RhG_Stance_right	Pre_RhG_Swing_left	Pre_RhG_Swing_right	Pre_RhG_Singlesupport_left	Pre_RhG_Singlesupport_right	Pre_RhG_Doublesupport_left	Pre_RhG_Doublesupport_right	Pre_RhG_Heelangel_left	Pre_RhG_Heelangel_right	Pre_RhG_Toeffangle_left	Pre_RhG_Toeffangle_right	Pre_RhG_Minkneeangle_left	Pre_RhG_Minkneeangle_right	Pre_RhG_Maxkneeangle_left	Pre_RhG_Maxkneeangle_right	Pre_RhG_Minhipangle_left	Pre_RhG_Minhipangle_right	Pre_RhG_Maxhipangle_left	Pre_RhG_Maxhipangle_right	Pre_RhG_Foothight_left	Pre_RhG_Foothight_right	Pre_TUG_time	Pre_TUG_steps	Pre_10m_time	Pre_10m_steps	Pre_iNPHscale_total
1	1	1	63	1	180	1	1	1	1	0	1	0	0	0	1.2	0.68	0.56	99.98	13.23	16.96	5.78	10.65	66.14	66.52	33.86	33.48	33.57	34.19	16.72	15.46	9.45	10.49	-33.91	-26.85	-0.51	-0.56	29.76	33.31	-22.47	-23.89	2.01	2.38	0.12	0.08	15	19	17.9	30	54
1	1	1	84	2	150	0	0	0	0	0	0	0	0	0	1.19	0.53	0.49	109.57	7.44	10.08	3.69	4.48	74.11	68.53	25.89	31.48	33.77	26.35	21.14	18.8	3.65	3.49	-26.87	-23.09	-0.49	-0.35	28.86	22.45	-22	-21	2.06	1.68	0.1	0.07	21.5	35	19	39	44
1	1	1	62	2	163	0	1	1	1	1	1	1	0	0	1.22	0.91	0.74	98.42	12.07	7.16	14.81	4.41	69.33	67.88	30.68	32.13	33.1	31.04	18.88	17.04	21.78	23.21	-47.05	-39.62	-0.44	-0.57	36.61	38.26	-0.42	-1.74			0.1	0.12	16.7	21.5	12.5	22.5	45
1	1	1	82	2	164	1	1	1	1	0	0	0	1	0	1.18	0.65	0.55	101.49	9.18		8.23		67.43	66.36	32.57	33.64	33.64	32.57	18.88	18.34	7.78	14.63	-33.71	-27.62	-0.52	-0.32	26.48	29.46	-18.97	-21.19	2.9	1.53	0.09	0.09	20.6	27	20.2	34	45
1	1	1	75	1	190	1	0	0	0	0	0	0	0	0	1.18	0.72	0.61	102.15	6.87	17.04	3.66	3.56	70.02	68.81	29.98	31.19	31.4	30.05	18.4	20.08	11.7	12.73	-25.69	-37.93	-0.38	-0.47	37.92	38.84	-23.57	-18.84	4.55	2.1	0.12	0.13	20.1	28	17.9	32	50
1	1	1	69	2	156	0	0	1	1	1	0	0	0	0	1.07	0.82	0.76	112.77	8.33	9.47	3.29	4.15	64.98	64.8	35.02	34.2	35.19	35.05	15.52	14.39	14.85	13.74	-39.75	-40.76	-0.54	-0.57	40.78	40.44	-26.93	-32.09	6.92	7.59	0.11	0.12	16.6	27.5	13	26	56
1	1	1	72	2	159	0	0	1	1	1	1	0	0	1	0.99	0.94	0.96	121.48	4.22	3.94	4.51	3.91	61.15	61.69	38.86	38.31	28.29	38.83	11.63	11.37	15.17	15.09	-38.1	-42.24	-0.38	-0.44	35.36	38.12	-22.53	-25.86	9.97	10.68	0.1	0.1	16	21.5	11.8	23	65
1	1	1	68	1	180	0	0	0	0	0	0	0	1	0	1.18	1.33	1.13	101.9	3.77	6.08	3.98	4.87	69.17	63.44	30.83	36.56	36.56	34.8			-0.8	24.84		-52.85	-0.58	-0.47	96.19	62.83	-6.6	-35.45	17.16	1.93	0.18	0.13	10.1	14.5	10	16	87
1	1	1	80	2	152	0	0	0	0	0	0	0	0	0	1.21	0.66	0.55	99.57	6.42	13.01	8.44	6.84	65.55	67.27	34.46	32.74	32.72	34.69	16.94	15.7	5.27	7.41	-33.53	-37.81	-0.53	-0.45	34.75	34.45	-25.18	-22.81	1.76	1.27	0.1	0.12	23	37.5	18.3	29	40
1	1	1	75	1	183	0	1	1	1	1	0	0	0	0	1.11	0.27	0.24	108.12	39.99	46.13	11.92	11.88	75.45	74.29	24.56	25.72	26.58	25.46	22.11	25.46	4.03	3.71	-17.79	-18.23	-0.42	-0.48	15.26	22.49	-9.13	-11.84	5.35	0.37	0.06	0.06	28.3	39.5	24.6	45.5	35
1	1	1	71	1	192	0	0	1	1	0	0	0	1	0	1.22	1.05	0.86	98.55	5.35	9.95	3.39	3.73	65.91	65.62	34.1	34.43	34.43	34.1	16.32	15.38	15.48	19.59	-39.11	-44.57	-0.45	-0.48	39.12	39.45	-29.81	-23.38	2.22	2.96	0.17	0.19	13.3	16.5	12.9	19	57
1	1	1	83	2	165	0	0	1	1	1	0	1	0	1	1.39	0.91	0.65	86.42	6.39	5.6	3.31	5.46	62.02	64.67	37.99	35.34	35.33	37.98	12.39	14.39	11.77	8.37	-39.02	-44.39	-0.48	-0.43	42.54	47.15	-25.17	-26.85	4.67	3.51	0.15	0.16	24.8	27	18.9	25.5	55
1	1	1	82	1	173	0	0	1	1	0	0	0	0	1	1.21	1.05	0.88	99.5	6.8	9.85	3.47	4.36	64.29	61.28	35.71	38.73	38.71	35.74	12.91	12.76	18.5	18.3	-45.96	-38.99	-0.48	-0.51	47.14	42.41	-24.32	-29.7	7.96	9.92	0.13	0.13	17.3	25	11	20	65
1	1	1	72	1	178	0	1	0	1	0	1	0	0	1	1.36	0.66	0.49	88.32	8.28	15.65	7.69	7.23	72.9	68.81	27.11	31.2	32.28	28.04	21.17	18.5	6.42	8.87	-31.66	-32.99	-0.45	-0.3	32.75	33.94	-26.33	-21.01	3.2	4.92	0.12	0.14	33.9	52	27.5	32	46
1	1	1	80	1	171	0	0	1	1	1	1	0	0	0		0.78	0.56	86.46	6.31	8.92	3.4	4.12	64.05		35.95	32.94	32.94	35.95	15.84	15.28	13.84	14.13	-31.38	-34.55	-0.42	-0.42	38.9	38.08	-24.97	-24.45	1.96	2.68	0.09	0.12	22.7	29.5	15	21.5	58
1	1	1	77	1	179	0	0	0	0	0	0	0	0	0	1.1	1.27	1.15	109.13	2.58	2.56	2.23	2.12	63.52	62.75	36.48	37.25	37.25	36.48	15.54	10.95	3.16	28.92	-50	-56.76	-0.39	-0.52	53.92	52.44	-32.1	-25.74	7.76	11.67	0.13	0.17	10.7	16	11.2	16	74
1	1	1	76	2	167	0	0	0	0	1	0	0	0	1	1.19	0.42	0.35	101.32	20.07	15.15	9.65	4.83	73.17	72.07	26.83	27.94	29.05	29.23	21.04	20.7	0.77	0.99	-27.22	-29.22	-0.48	-0.33	27.5	30.11	-19.22	-13.84	0.2	0.24	0.09	0.08	49.1	54	28.6	46	43
1	1	1	74	1	185	1	0	0	0	0	0	0	0	1	1.47	0.73	0.5	81.58	7.47	6.14	5.24	3.85	68.47	65.33	31.54	34.68	36.12	31.9	15.79	16.25	11.1	11.8	-25.4	-22.72	-0.52	-0.33	31.56	24.37	-20.94	-22.26	4.61	4.42	0.11	0.1	29.7	31	22.5	29	44
1	1	0	72	1	183	0	0	0	0	1	0	0	0	0	1.1	0.51	0.47	109	14.79	13.8	4.8	6.04	68.57	66.79	31.43	33.21	33.21	31.43	15.87	19.56	12.92	8.68	-26.12	-26.11	-0.55	-0.39	23.6	30.14	-18.95	-17.61	2.72	1.63	0.08	0.11	21.1	30.1	17.6	32	42
1	1	1	80	2	153	0	0	0	0	0	0	0	0	1	1.28	0.84		93.97	6.62	6.78	3.85	3.78	64.5	64.33	35.5	35.68	35.7	35.48	14.35	14.73	13.48	12.41	-36.65	-37.16	-0.53	-0.48	32.99	28.37	-30.64	-29.61	5.33	6.32	0.1	0.11	19.9	25.5	17.7	27	57
1	1	0	78	1		0	0	0	0	0	0	0	1	0	1.21	0.85	0.71	99.65	5.23	3.4	3.4	3.12	66.75	67.7	33.25	32.3	32.3	33.25	17.6	17	14.56	20.66	-40.86	-39.76	-0.4	-0.45	39.88	41.64	-24.12	-22.22		0.72	0.15	0.15	18.2	23	14.3	25	56
1	1	1	69	2	161	0	0	1	1	1	0	0	0	0	0.96	0.4	0.42	125.09	16.62	16.75	3.15	3.93	68.14	64.39	31.86	35.62	35.62	31.86	15.64	16.98	0.97	1.43	-19.7	-19.2	-0.54	-0.52	24.08	17.74	-15.39	-15.75	1.45	4.93	0.08	0.08	21.3	33.5	13.1	26.5	52
1	1	1	83	1	170	0	0	1	0	0	0	0	0	0	1.22	0.3	0.27	98.49	29.32		9.11		74.28	71.95	25.72	28.05	28.05	25.72	22.18	25.38	22.6	1.17	-24.54	-23.83	-0.42	-0.36	21.51	18.75	-12.57	-15.93	1.34	0.25	0.09	0.07	54.5	86	23.2	39	38
1	1	0	75	1	186	0	0	1	0	0	0	0	0	0	1.3	0.98	0.76	92.95	5.59	5.26	4.79	4.65	66.65	63.43	33.36	36.57	36.86	33.27	14.99	15.03	14.42	21.52	-46.58	-40.68	-0.4	-0.45	58.52	44.99	-1.85	-26.11	11.51	2.81	0.17	0.16	17.1	22	13.7	22	56
1	1	1	73	1	184	0	0	1	1	0	0	0	0	0	1.18	1.22	1.04	102.4	5.13	6.78	3.41	4.08	61.83	63.3	38.17	36.71	36.68	38.12	13.15	12.68	22.39	21.43	-50.36	-48.93	-0.48	-0.49	47.4	47.69	-29.17	-28.82	7.82	8.63	0.14	0.15	11	18	11	17	73
1	1	1	68	2	158										1.12	0.76	0.69	106.92	13.5	7.79	5.79	4.09	65.77	64.47	34.24	35.53	35.43	34.32	16.54	13.75	6.82	4.85	-43.7	-49.32	-0.41	-0.3	18.88	36.09	-23.86	-18	7.34	7.04	0.13	0.12	21	31	17	26	47
1	1	1	81	1	180	0	0	1	1	0	1	0	0	0	1.23	1.16	0.95	97.96	5.56	7.69	4.71	2.21	65.18	65.13	34.82	34.87	34.87	34.82	15.16	15.34	19.99	20.95	-49.46	-50.35	-0.48	-0.49	46.97	45.44	-31	-30.38	3.23	4.89	0.13	0.16	12.6	16.5	9.5	17	66
1	1	1	77	2	164	0	0	1	1	0	1	0	0	0	1.12	1.07	0.97	107.75	4.16	3.48	3.82	2.67	62.39	62.69	37.62	37.31	37.31	37.62	13.4	11.89	21.67	22.15	-53.71	-49.43	-0.43	-0.46	45.35	40.39	-21.47	-30.65	15.51	12.04	0.13	0.13	12.9	20	10.4	20	69
1	1	1	79	1	184	1	0	1	1	1	0	0	0	0	1.23	0.51	0.41	97.51	13.59	20.08	8.93	9.27	63.23	65.86	36.78	34.15	34.58	36.92	13.06	15.47	1.02	4.07	-23.96	-21.55	-0.49	-0.31	17.46	24.1	-11.08	-17.64	5.28	1.78	0.09	0.07	19.7	32	27	49	38
1	1	1	80	2	156	0	0	0	0	0	0	0	0	0	1.27	0.8	0.63	95.12	18.68	8.23	8.17	7.11	65.23	64.5	34.78	35.51	35.69	34.79	15.38	14.4	14.27	10.37	-43.37	-38.05	-0.37	-0.33	47.57	44.93	-19.42	-29.57	2.95	2.4	0.14	0.15	28.6	35.5	18.6	31	61
1	1	0	74	1	170	0	1	1	1	0	0	0	0	0	1.08	0.94	0.87	110.9	5.19	5.65	4.38	2.82	62.42	64.68	37.58	35.33	35.3	37.24	13.5	13.91	14.17	15.61	-40.1	-42.04	-0.49	-0.31	49.74	44.02	-21.05	-0.31	2.47	5.73	0.14	0.17	12.1	17	10.7	19	73
1	1	1	74	1	176	0	0	0	0	0	0	0	0	0	1.18	0.98	0.83	101.66	5.04	5.41	3.3	3.11	66.79	65.48	33.22	34.53	35.05	33.24	16.32	15.99	10.78	12.01	-48.59	-48.4	-0.45	-0.49	45.36	43.82	-34.22	-22.2	1.82	1.59	0.16	0.16	15.6	25	13.9	22	50
1	1	1	79	1	178	1	1	1	1	0	1	0	0	0	1.28	1.11	0.87	94	7.42	7.18	9.62	4.79	65.29	66.82	34.72	33.19	33.18	34.72	19.4	12.84	19.48	24.95	-45.06	-51.29	-0.46	-0.48	38.16	38.8	-31.07	-28.06	6.76	4.05	0.15	0.17	13.2	14.5	12.5	18	56
1	1	0	83	2	159	0	0	0	0	0	0	0	0	0	1.32	0.82	0.62	90.67	11.81	12.84	5.58	8.8	65.8	68.56	34.2	31.45	31.45	34.2	17.89	16.44	19.85	21.33	-34.3	-46.69	-0.48	-0.48	41.56	75.63	-28.87	-25.24	2.91	4.5	0.12	0.16	18.8	25.5	18.4	26	39
1	1	1	77	1	170	0	0	1	0	0	0	0	0	0	0.97	0.76	0.78	123.28	3.69	9.87	2.6	3.45	65.18	64.97	34.82	35.04	35.07	34.78	14.42	15.53	9.97	7.25	-33.88	-34.01	-0.38	-0.27	37.56	29.49	-21.45	-17.11	6.31	5.77	0.13	0.12	12.8	23	13.9	28	52
1	1	0	71	2	170	0	0	0	0	0	0	0	0	0	1.21	0.21	0.18	99.49	45.38		14.96		70.45	66.1	29.55	33.9	33.9	29.55	15.2	23.68	0.01	-0.37	-17.78	-16.82	-0.53	-0.48	17.61	23.64	-10.06	-13.79	1.38	0.73	0.07	0.07	53.4	71.5	54.7	89	28
1	1	1	78	1	190	0	0	1	1	0	1	0	0	0	1.2	0.91	0.76	100.25	16.15	6.24	3.66	3.11	67.14	68.31	32.86	31.69	31.69	32.86	16.57	19.01	12.79	14.81	-44.32	-41.66	-0.49	-0.42	42.87	40.32	-20.28	-32.74	5.78	1.6	0.13	0.11	16.2	25	13.1	23	58
1	1	1	81	1	170	0	1	1	1	1	0	0	0	0	1.1	1.08	0.98	109.5	7.64	6.5	2.2	2.12	64.33	66.26	35.67	33.75	33.74	35.68	15.37	15.27	22.64	20.45	-48.45	-55.35	-0.45	-0.41	40.5	46.81	-28.34	-34	10.82	4.35	0.16	0.17	14.6	23.5	10.5	18.5	64
1	1	1	80	1	185	0	0	1	0	0	0	0	0	0	1	0.59	0.59	120.49	6.64		4.44		65.18	68.16	34.82	31.84	31.84	34.82			-1.66	2.68	1.09	-32.56	-0.52	-0.46	23.98	32.29	-13.89	-0.64	2.88	14.63	0.1	0.14	21.2	42	17.8	34	52
1	1	1	79	2	175	1	0	1	1	1	0	0	0	0	0.96	0.51	0.53	125.04	15.69	14.12	9.47	7.91	67.55	70.63	32.46	29.38	29.38	32.46	18.97	19.37	1.71	3.54	-24.78	-32.09	-0.52	-0.42	27.5	38.05	-14.67	-15.49	2	0.8	0.09	0.1	17	32	18.3	28	44
1	1	0	83	1		1	1	1	1	1	0	0	0	0	1.03	0.71	0.69	116.35	8.58	9.67	3.79	2.68	68.31	69.37	31.7	30.64	31.18	31.73	16.38	20.71	9.13	12.22	-34.09	-30.67	-0.27	-0.28	35.99	34.64	-14.29	-27.46	2.09	2.89	0.14	0.13	20.7	33.5			45
1	1	1	76	1	165	1	0	1	1	1	1	0	1	0	1	0.92	0.92	120.38	6.98	6.01	4.81	3.38	65.65	65.56	34.35	34.44	34.44	34.35	16.12	15.27	17.62	17.77	-55.21	-53.57	-0.35	-0.54	43.46	45.31	-24.23	-26.28	9.29	9.36	0.15	0.14	13.3	20	10	21	50
1	1	1	69	2	159	0	0	1	1	1	0	0	0	0	1.33	1	0.76	90.25	8.77	6.91	5.42	2.85	67.49	67.44	32.51	32.56	33.02	32.5	17.93	16.62	27.05	21.89	-47.92	-41.42	-0.21	-0.47	42.29	52.96	-2.08	-1.14			0.15	0.12	16.1	17	10.1	17	67
2	1		76	2	168	0	0	0	0	0	0	0	0	1	1.18	1.21	1.03	101.37	4.41	4.89	3.99	3.29	64.08	64.66	35.93	35.35	35.47	36.08	15.25	13.31	27.16	29.1	-61.19	-61.84	-0.4	-0.57	50.09	53.09	-41.18	-38.6	4.6	2.9	0.12	0.13	8.8	12.5	8.9	15
2	1		76	2	160	0	0	0	0	0	0	0	0	1	1.07	1.22	1.15	112.66	2.42	3.73	3.3	3.31	63.64	61.98	36.37	38.02	38.02	36.37	12.09	13.74	29.97	28.61	-56.88	-50.77	-0.42	-0.45	47.58	48.4	-36.58	-38.71	10.97	10.6	0.12	0.14	9.1	13.5	9.5	18
2	1		80	2	172	0	0	0	0	0	0	0	0	1	1.16	1.24	1.08	104.07	3.13	3.94	4.94	3.61	64.38	63.25	35.62	36.76	36.76	35.62	14.27	13.71	28.01	24.44	-52.98	-51.37	-0.47	-0.59	51.73	31.75	-34.06	-36.99	6.09	8.53	0.13	0.13	10	12	8.8	16
2	1		77	1	180	0	0	0	0	0	0	0	0	1	1.09	1.14	1.15	110.06	3.17	4.2	2.74	3.53	65.59	64.46	34.41	35.54	35.67	34.5	15.5	14.55	25.74	24.35	-49.29	-41.45	-0.48	-0.49	44.66	43.49	-28.41	-35.01	4.99	0.62	0.13	0.15	9.3	15	9	18.5
2	1		64	1	186	0	0	0	0	0	0	1	0	0	1	1.5	1.51	120.26	4.77	3.02	4.2	2.84	64.18	64.02	35.82	35.98	35.95	36.06	13.98	14.29	30.91	35.24	-61.33	-65.63	-0.47	-0.52	48.16	49.41	-34.17	-35.42	13.32	13.62	0.17	0.18	6.4	10	6.5	13
2	1		69	1	182	0	0	0	0	0	0	0	0	0	1.19	1.34	1.13	101.66	4.38	8.89	3.26	2.63	65.94	64.88	34.07	35.13	35.82	34.6	14.13	15.68	26.74	25.64	-57.35	-56.29	-0.55	-0.44	49.09	38.48	-37.96	-33.14	6.36	8.74	0.17	0.19	8.7	11	9	15
2	1		72	1	180	0	0	0	0	0	0	0	0	0	1.17	1.66	1.43	103.26	6.99	5.01	2.44	2.33	62.08	63.12	37.93	36.88	37.08	38	13.55	11.54	32.03	34.67	-60.27	-70.08	-0.49	-0.43	46.21	47.19	-41.25	-45.9	11	10.86	0.17	0.17	7.3	10	6.5	12
2	1		81	1	175	0	0	0	0	0	0	0	0	0	1.08	1.3	1.21	111.68	3.66	3.94	3.78	3.09	63.7	62.83	36.31	37.17	37.15	36.34	14	12.77	24.94	23.14	-60.34	-58.9	-0.5	-0.48	57.94	56.61	-34.27	-32.85	5.71	6.5	0.19	0.15	9	14	8.1	15
2	1		65	2	168	1	0	0	0	0	0	0	0	0	1.12	1.38	1.24	107.52	3.54	5.02	4.37	3.4	62.99	65.63	37.02	34.37	34.6	37.17	15.74	12.64	28	27.62	-58.71	-68.15	-0.5	-0.53	51.41	55.01	-33.45	-38.7	8.66	9.44	0.15	0.12	8.1	12	8	15
2	1		69	1	178	0	0	1	0	0	0	0	0	0	1.01	1.22	1.21	118.41	10.12	8.65	4.1	2.93	61.11	64.25	38.89	35.75	35.75	38.89	12.4	13.21	26.35	27.91	-53.6	-56.09	-0.49	-0.5	52.56	49.23	-30.9	-29.5	9.73	12.34	0.11	0.14	8.5	13	7.7	15
2	1		67	2	161	0	0	0	1		0	0	0	0	1.01	1.4	1.4	119.57	3.83	3.78	1.47	2.4	62.43	62.1	37.57	37.57	37.9	37.57	11.92	16.44	32.52	30.94	-65.42	-61.27	-0.49	-0.45	38.3	41.13	-36.67	-41.83	10.9	11.1	0.12	0.11	8.8	14	7.8	14
2	1		73	1	183	0	0	0	0	0	0	0	0	0	1.13	1.47	1.3	106.19	3.2	3.32	3.4	3.88	64.32	64.08	35.67	35.92	35.97	36.06	15.64	12.51	34.67	34.37	-61.34	-65.56	-0.53	-0.45	59.9	54.36	-36.21	-35.7	11.6	7.15	0.15	0.14	7.8	10.5	7.3	13
2	1		68	2	154	0	0	0	0	0	0	0	0	0	0.97	1.07	1.11	124.48	4.1	6.77	3.91	5	63.83	64.9	36.17	35.11	35.11	36.17	15.14	13.89	28.45	30.84	-63.61	-65.66	-0.48	-0.57	54.05	51.03	-34.6	-35.13	8.01	10.96	0.12	0.1	9.3	14	8.2	17
2	1		76	2	170	0	0	0	0	0	0	0	0	0	1.02	1.21	1.19	118.18	4.62	3.78	2.53	1.11	62.88	63.29	37.13	36.72	36.72	37.13	13.28	13.07	28.66	25.82	-66.17	-61.47	-0.52	-0.59	40.41	45.74	-33.42	-35.7	10.72	11.56	0.11	0.12	10.7	16	7.9	16
2	1		65	2	168	0	0	0	0	0	0	0	0	0	1	1.3	1.29	119.59	12.97	12.31	10.49	2.07	61.55	62.06	37.94	37.94	37.96	38.47	11.37	12.54	33.75	34.13	-62.76	-68.19	-0.59	-0.5	63.42	56.47	-31.29	-40.48	11.36	10.29	0.11	0.13	6.9	11	6.9	14
2	1		61	2	163	0	0	0	0	0	0	0	0	0	1.06	1.22	1.16	114.12	2.58	5.39	3.35	2.37	63.87	63.66	35.14	36.34	36.47	36.16	14.52	12.87	23.56	21.46	-53.37	-53.97	-0.56	-0.46	67.27	36.65		-38.92	9	12.09	0.15	0.17	10.1	16	9.2	17
2	1		70	2	171	0	0	0	0	0	0	0	0	0	1.01	1.56	1.56	119.78	4.4	4.39	10.66	4.37	64.32	67.46	35.68	37.54	32.82	42.57		15.45	16.68	28.24	-70.44	-69.6	-0.55	-0.48	57.78	52.93	-43.05	-43.48	13.16	10.79	0.17	0.17	7	11	6.6	13
2	1		62	2	182	0	0	0	0	0	0	0	0	0	1.02	1.55	1.53	117.98	5.36	3.35	2.53	2.9	62.36	62.01	37.65	38	38	37.65	12.17	12.58	29.44	30.48	-65.12	-67.89	-0.49	-0.54	47.8	52.04	-32.13	-35.78	17.47	13.91	0.14	0.13	6.7	11	6	12
2	1		75	1	172	0	0	1	0	0	0	0	0	0	1.09	1.05	0.96	110.15	5.93	2.89	3.47	2.81	62.89	65.02	36.11	35.36	34.94	36.04	15.52	13.61	18.65	23.39	-45.72	-51.92	-0.52	-0.59	45.16	46.57	-36.06	-28.19	5.12	3.24	0.15	0.14	11.8	18	10.3	19
2	1		67	2	165	0	0	0	0	0	0	0	0	0	1.05	1.35	1.28	114.46	3.66	3.46	4.19	1.85	60.38	61.72	39.62	38.29	38.25	39.6	11.64	10.72	32.25	32.39	-48.5	-53.4	-0.53	-0.6	56.25	53.64	-34.68	-38.82	5.83	5.81	0.15	0.14	7.6	12	7.9	15
2	1		69	2	173	0	1	1	1	0	0	0	0	0	1.09	1.26	1.16	119.52	5.42	7.36	3.99	2.73	63.61	63.51	36.4	36.5	36.37	36.6	13.35	13.77	25.88	28	-56.56	-54.94	-0.46	-0.57	63	54.42	-37.09	-32.54	4.69	7.43	0.13	0.13	8.5	13	8.2	16
2	1		64	2	164	0	0	0	0	0	0	0	0	0	1.01	1.33	1.32	119.52	3.59	3.38	1.72	1.61	66.17	65.93	33.84	34.08	34.16	34.06	16.02	15.86	31.04	30.57	-63.63	-62.81	-0.55	-0.43	52.99	50.29	-37.33	-35.63	8.87	10.67	0.15	0.15	8	12.5	7.8	16
2	1		61	1	170	0	0	0	0	0	0	0	0	0	1.07	1.31	1.24	113.01	3.46	3.6	3.29	3.19	66.05	65.07	33.95	34.94	34.94	34.94	15.88	15.11	31.1	33.17	-69.07	-65.09	-0.67	-0.44	50.84	44.95	-38.89	-41.05	7.01	9.81	0.14	0.14	7	13	7.5	14.5
2	1		68	2	169	0	0	0	0	0	0	0	0	0	1.01	1.3	1.3	119.55	4.11	2.76	2.98	3.53	63.2	62.24	36.8	37.77	37.74	36.86	12.38	13.28	33.56	29.57	-60.7	-62.52	-0.47	-0.49	41.63	42.05	-42.55	-30.14	11.36	11.4	0.14	0.13	9.1	13.5	7.9	15
2	1		76	2	176	0	0	0	0	0	0	0	0	0	0.94	1.41	1.5	127.69	3.52	2.84	1.62	1.8	62.89	61.92	37.11	38.09	38.09	37.11	11.53	13.43	31.77	33.71	-67.35	-59.34	-0.43	-0.63		48.3	-40.43	-40.9	6.77	6.82	0.1	0.12	7.1	12.5	6.0	13.5
2	1		65	1	183	0	1	0	1	0	0	0	0	0	0.97	1.53	1.6	124.77	2.93	2.05	2.99	2.34	63.1	61.22	37.9	38.78	38.8	37.87	11.42	12.15	30.92	31.49	-62.71	-61.32	-0.52	-0.54	67.54	61.61	-30.78	-37.33	9.99	10.57	0.16	0.17	6.5	13	6.1	13
2	1		62	2	171	0	0	0	0	0	0	0	0	0	1.02	1.33	1.31	118.13	3.6	8.11	2.79	8.18	61.54	63.31	38.47	36.7	36.67	38.47	12.36	12.21	23.84	23.25	-60.53	-64.36	-0.49	-0.51		48.76	-19.48	-37.88	8.97	10.84	0.13	0.14	7.5	12	6.8	12
2	1		83	2	170	0	0	1	0	0	0	0	0	0	1.03	1.23	1.2	117.12	3.18	4.03	4.48	3.16	66.18	67.28	33.82	32.73	33.16	33.8	17.64	15.54	25.98	26.19	-70.19	-66.59	-0.51	-0.47	41.61	41.07	-37.92	-34.06	8.15	5.38	0.13	0.14	7	12.5	7.8	15
2	1		74	1	183	0	0	0	0	0	0	0	0	1	1.2	1.52	1.27	100.19	2.59	3.86	2.81	3.12	62.6	63.31	37.41	36.7	36.69	37.1	13.16	13.2	25.92	29.89	-69.29	-70.51	-0.41	-0.54	51.85	44.45	-34.07	-38.68	11.79	10.71	0.16	0.17	9.3	11.5	7.6	13
2	1		81	1	180	0	0	0	0	0	0	0	0	0	0.99	1.28	1.29	121.64	1.89	3.1	2.55	2.15	60.69	60.54	39.32	39.47	39.27	39.32	11.31	10.18	22.44	18.43	-44.47	-49.97	-0.45	-0.54	47.25	39.17	-26.91	-25.45	8.5	9.49	0.18	0.13	8.8	13.5	8.3	17
2	1		74	1	167	0	0	0	0	0	0	0	0	0	1.15	1.2	1.04	104.26	4.82	4.81	4	2.74	65.31	65.47	34.7	34.54	34.59	34.76	16.14	14.72	29.09	32.84	-53.61	-54.74	-0.56	-0.52	54.41	51.05	-40.31	-36.92	4.52	5.26	0.19	0.17	11.8	17	10.8	19
2	1		70	2	155	0	0	0	0	0	0	0	0	0	1	1.18	1.26	119.96	2.74	4.4	4.12	2.05	63.73	63.65	36.28	36.36	36.36	36.28	14.95	12.72	29.09	28.04	-67.96	-66.31	-0.43	-0.48	53.52	57.55	-31.54	-42.37	12.8	8.57	0.11	0.1	9.5	14.5	8	17
2	1		70	1	193	0	0	0	0	0	0	0	0	0	1.13	1.31	1.16	106.29	3.22	2.34	3.24	3.4	62.49	64.64	37.51	35.36	35.59	37.67	14.58	12.31	19.62	25.36	-49.99	-51.16	-0.57	-0.45	52.77	53.29	-35.39	-36.73	3.84	2.48	0.15	0.2	10	14.5	8.1	14
2	1		64	1	180	0	1	1	1	0	1	0	0	1	1	1.33	1.32	119.52	5.05	4.1	1.78	2.04	64.86	63.13	35.14	36.88	36.89	35.3	13.9	13.93	30.91	30.41	-66.74	-61.82	-0.53	-0.44	46.78	38.86	-34.14	-34.65	13.92	15.22	0.15	0.14	7.6	12.5	6.5	13
2	1		69	2	164	0	0	0	0	0	0	0	0	1	1.11	1.34	1.2	107.79	2.12	3.41	3.51	2.38	64.15	63.69	34.86	36.32	36.36	36.11	12.74	14.97	33.92	33.84	-69.51	-63.92	-0.51	-0.41	54.38	61.9	-32.32	-35.04	8.57	7.17	0.13	0.16	8.5	12	8.1	14
2	1		75	2	159	0	0	0	0	0	0	0	0	1	0.94	1.43	1.52	127.79	13.52	8.92	11.31	2.95	60.6	60.84	39.4	39.16	39.16	39.4	10.29	11.88	29.31	25.01	-65.02	-65.8	-0.49	-0.47	44.77	40.94	-36.01	-35.43	10	9.71	0.14	0.15	6.7	12	7.1	15
2	1		77	2	176	0	0	0	0	0	0	0	1	1	1.14	1.36	1.2	105.4	3.74	3.24	3.93	2.38	62.64	63	37.36	37	37.03	37.49	12.52	13.17	31.69	28	-57.27	-58.67	-0.5	-0.52	63.06	61.34	-31.61	-34.78	10.62	10.93	0.14	0.15	7.7	12	7.6	14
2	1		73	1	184	0	0	0	0	0	0	0	0	0	1.23	1.48	1.21	97.61	3.05	2.75	2.94	3.36	63.37	64.3	36.63	35.7	35.72	36.71	13.36	14.44	29.84	28.7	-52.74	-53.57	-0.59	-0.42	52.32	49.17	-46.42	-40.7	4.66	7.71	0.22	0.24	10	12	9.4	15
2	1		72	2	166	0	0	0	0	0	0	0	0	0	1.02	1.45	1.42	117.84	4.49	4.9	2.14	2.11	61.81	64	38.2	37	37	38.2	12.68	12.39	29.58	29.17	-60.66	-64.93	-0.44	-0.52	58.13	51.03	-37.15	-32.29	14.66	17.11	0.14	0.14	7.7	12	6.8	14
2	1		75	2	166	0	0	1	0	0	0	0	0	0	1	1.21	1.22	120.33	1.86	1.88	4.1	2.27	62.9	64.86	37.1	35.15	35.36	37.22	15.53	12.13	25.31	28.97	-54.98	-59.98	-0.53	-0.41	55.68	52.98	-35.98	-38.37	4.1	5.74	0.12	0.14	8	14.5	7.6	15.5
2	1		72	1	175	0	1	1	1	0	0	1	0	0	1.23	1.25	1.02	97.77	3.71	3.2	2.85	2.43	64.39	64.77	35.62	35.21	35.27	35.23	15.25	13.95	31.61	33.78	-49.52	-56.43	-0.48	-0.51	55.26	44.95	-35.39	-31.5	10.75	8.09	0.14	0.16	11.5	14.5	10.5	17
2	1		79	2	154	0	0	1	1	0	0	0	0	0	1.08	1.15	1.06	111.57	5.29	4.28	3.9	3.52	64.3	66.08	35.7	33.92	33.96	35.69	15.14	15.6	24.52	25.48	-62.35	-63.63	-0.52	-0.48	54.46	51.22	-28.69	-31.34	9.06	10.01	0.12	0.13	9.3	14	9.1	17
[truncated: 72 more columns]

## Sheet: Variable descriptions
Pre_RhG_	Mesurement at baseline
Post_RhG_	Measurement 3 months postoperatively
_left	Values from the left leg
_right	Values from the right leg
_Mean_leftright	Mean value of the left and right leg
Each variable is a mean of 2 measurments except for
Variabilityspatial 1 and 2 and Variabilitytime1 and 2
VARIABLE	DESCRIPTION
Strideduration	Time required for one gait cycle (s)																																					Post_RehaGait	Post_RhG_strideduration	Post_RhG_stridelength	Post_RhG_velocity	Post_RhG_cadence	Post_RhG_variabilityspatial1	Post_RhG_variabilityspatial2	Post_RhG_variabilitytime1	Post_RhG_variabilitytime2	Post_RhG_Stance_left	Post_RhG_Stance_right	Post_RhG_Swing_left
Stridelength	Distance for one foot in a gait cycle (m)
Velocity	Average speed of the analyzed distance m/s
Cadence	Number of steps/min
Variabilityspatial1	Variability in stride length - first measurement
Variabilityspatial2	Variability in stride length - second measurement
Variabilitytime1	Variability in stride duration - first measurement
Variabilitytime2	Variability in stride duration - second measurement
Stance_	Proportion of time in stance phase (%)
Swing_	Proportion of time in swing phase (%)
Singlesupport_	Proportion of time in single support (%)
Doublesupport_	Proportion of time in double support (%)
Heelangel_	Angle between the foot and ground at the initial contact (○)
Toeffangle_	Angle between the foot and ground at the moment of toe-off (○)
Minkneeangle_	Knee flexion (○)
Maxkneeangle_	Knee flexion (○)
Minhipangle_	Hip flexion (○)
Maxhipangle_	Hip extension (○)
Foothight_	The maximum distance between the foot and ground (cm)
TUG_time	Timed Up and Go (s)
TUG_steps	Timed Up and Go, number of steps (n)
iNPHscale_total	iNPHscale score total 0-100
iNPHscale_gait	iNPHscale score gait domain 0-100
iNPHscale_balance	iNPHscale score balance domain 0-100
iNPHscale_continence	iNPHscale score continence domain 0-100
iNPHscale_neuropsy	iNPHscale score neuropsychology domain 0-100
MMSE	Mini Mental State Examination 0-30
[truncated: 55 more columns]
